# Supplementary material for: Examining Canadian Equine Industry Participants’ Perceptions of Horses and Their Welfare
Source: Animals (Basel). 2018 Nov 7;8(11):201. doi: 10.3390/ani8110201 (PMC6262281; doi:10.3390/ani8110201)
Supplement: Supplementary file 1 [file animals-08-00201-s001.zip]

Archive with 2 entries (2 files):
- S1RawDataNoDemographics.xlsx
- Canadian horse welfare survey-welfare paperV.pdf
